# Supplementary material for: Cyclocarya paliurus Leaves Tea Improves Dyslipidemia in Diabetic Mice: A Lipidomics-Based Network Pharmacology Study
Source: Front Pharmacol. 2018 Aug 28;9:973. doi: 10.3389/fphar.2018.00973 (PMC6121037; doi:10.3389/fphar.2018.00973)
Supplement: Supplementary file 1 [file Table_1.XLSX]

## Sheet: Table Legend
Table legend
Table.S1.1 LC/MS data of Identification of CP consituents
Table.S1.2 Canonical SMILES for MOST

## Sheet: Table.S1.1
nput Mass	Matched Mass	Delta	Name	Formula	Ion
329.236	329.233	0.0022	FA(18:1(OH3))	C18H33O5	[M-H]-
295.228	295.228	0.0003	FA(18:0(Ke,cyclo)) or FA(18:1(Ep)) or FA(18:1(Ke)) or FA(18:2(OH))	C18H31O3	[M-H]-
281.249	281.249	0.0005	FA(18:1)	C18H33O2	[M-H]-
279.233	279.233	0.0002	FA(18:2)	C18H31O2	[M-H]-
319.228	319.228	0.0002	FA(20:3(Ep)) or FA(20:4(OH))	C20H31O3	[M-H]-
321.239	321.243	0.0049	FA(20:2(Ke)) or FA(20:3(OH))	C20H33O3	[M-H]-
590.346	590.346	0.0002	LPC(20:3)	C29H53NO9P	[M+Formate]-
552.368	552.367	0.0007	LPC(P-18:0)	C27H55NO8P	[M+Formate]-
1190.5	1190.5	0.0024	CoA(26:0)	C48H87N7O19P3S	[M+Formate]-
255.233	255.233	0.0001	FA(16:0)	C16H31O2	[M-H]-
227.201	227.202	0.0009	FA(14:0)	C14H27O2	[M-H]-
253.217	253.217	0	FA(16:1)	C16H29O2	[M-H]-
277.216	277.217	0.001	FA(18:3)	C18H29O2	[M-H]-
301.215	301.217	0.0023	FA(20:5)	C20H29O2	[M-H]-
303.233	303.233	0.0004	FA(20:4)	C20H31O2	[M-H]-
347.22	347.223	0.003	FA(21:3(OH,Ke,cyclo))	C21H31O4	[M-H]-
343.227	343.228	0.0006	FA(22:4(Ke,cyclo)) or FA(22:5(Ep)) or FA(22:6(OH))	C22H31O3	[M-H]-
349.236	349.238	0.0028	FA(21:3(OH2,cyclo))	C21H33O4	[M-H]-
331.262	331.264	0.0024	FA(22:4)	C22H35O2	[M-H]-
512.299	512.299	0.0004	LPC(14:0)	C23H47NO9P	[M+Formate]-
395.217	395.22	0.003	LPA(15:0)	C18H36O7P	[M-H]-
540.331	540.331	0.0007	LPC(16:0)	C25H51NO9P	[M+Formate]-
526.312	526.315	0.0028	LPC(15:0)	C24H49NO9P	[M+Formate]-
538.315	538.315	0.0001	LPS(19:0)	C25H49NO9P	[M-H]-
317.21	317.212	0.0019	FA(20:3(Ke,cyclo)) or FA(20:4(Ep)) or FA(20:4(Ke)) or FA(20:5(OH))	C20H29O3	[M-H]-
283.265	283.264	0.0003	FA(18:0)	C18H35O2	[M-H]-
269.248	269.249	0.0003	FA(17:0)	C17H33O2	[M-H]-
295.262	295.264	0.0019	FA(19:1)	C19H35O2	[M-H]-
381.374	381.374	0.0005	FA(25:0)	C25H49O2	[M-H]-
305.249	305.249	0.0003	FA(20:3)	C20H33O2	[M-H]-
329.246	329.249	0.0027	FA(22:5)	C22H33O2	[M-H]-
327.234	327.233	0.0006	FA(22:6)	C22H31O2	[M-H]-
510.286	510.284	0.0027	LPS(17:0)	C23H45NO9P	[M+Formate]-
554.347	554.346	0.0004	LPC(17:0)	C26H53NO9P	[M+Formate]-
568.363	568.362	0.0007	LPC(18:0)	C27H55NO9P	[M+Formate]-
566.347	566.346	0.0006	LPS(21:0)	C27H53NO9P	[M-H]-
566.351	566.346	0.0048	LPS(21:0)	C27H53NO9P	[M-H]-
552.33	552.331	0.0006	LPS(20:0)	C26H51NO9P	[M-H]-
562.315	562.315	0.0002	LPC(18:3)	C27H49NO9P	[M+Formate]-
564.331	564.331	0.0005	LPC(18:2)	C27H51NO9P	[M+Formate]-
594.378	594.378	0.0003	LPC(20:1)	C29H57NO9P	[M+Formate]-
582.378	582.378	0.0003	LPC(19:0)	C28H57NO9P	[M+Formate]-
592.362	592.362	0.0004	LPC(20:2)	C29H55NO9P	[M+Formate]-
588.331	588.331	0.0003	LPC(20:4)	C29H51NO9P	[M+Formate]-
612.331	612.331	0.0003	LPC(22:6)	C31H51NO9P	[M+Formate]-
586.315	586.315	0.0001	LPC(20:5)	C29H49NO9P	[M+Formate]-
526.351	526.351	0.0002	LPC(O-16:0)	C25H53NO8P	[M+Formate]-
452.278	452.278	0	LPE(16:0)	C21H43NO7P	[M-H]-
480.308	480.31	0.0019	LPE(18:0)	C23H47NO7P	[M-H]-
478.293	478.294	0.0005	LPE(18:1)	C23H45NO7P	[M-H]-
476.278	476.278	0.0004	LPE(18:2)	C23H43NO7P	[M-H]-
506.324	506.325	0.0009	LPE(20:1)	C25H49NO7P	[M-H]-
504.308	504.31	0.0016	LPE(20:2)	C25H47NO7P	[M-H]-
502.291	502.294	0.003	LPE(20:3)	C25H45NO7P	[M-H]-
500.278	500.278	0.0001	LPE(20:4)	C25H43NO7P	[M-H]-
524.275	524.278	0.0037	LPE(22:6)	C27H43NO7P	[M-H]-
533.289	533.288	0.0007	LPG(20:3)	C26H46O9P	[M-H]-
565.349	565.351	0.0025	LPG(22:1)	C28H54O9P	[M-H]-
569.268	569.273	0.005	LPI(16:1)	C25H46O12P	[M-H]-
613.334	613.336	0.0017	LPI(19:0)	C28H54O12P	[M-H]-
621.306	621.304	0.0018	LPI(20:3)	C29H50O12P	[M-H]-
619.289	619.289	0.0001	LPI(20:4)	C29H48O12P	[M-H]-
520.267	520.268	0.0012	LPS(18:2)	C24H43NO9P	[M-H]-
546.282	546.284	0.0012	LPS(20:3)	C26H45NO9P	[M-H]-
544.264	544.268	0.0037	LPS(20:4)	C26H43NO9P	[M-H]-
580.362	580.362	0.0002	LPS(22:0)	C28H55NO9P	[M-H]-
572.299	572.299	0.0002	LPS(22:4)	C28H47NO9P	[M-H]-
568.266	568.268	0.0021	LPS(22:6)	C28H43NO9P	[M-H]-
669.453	669.45	0.0028	PA(34:3)	C37H66O8P	[M-H]-
737.518	737.513	0.0048	PA(39:4)	C42H74O8P	[M-H]-
779.564	779.56	0.0048	PA(42:4)	C45H80O8P	[M-H]-
777.548	777.544	0.0043	PA(42:5)	C45H78O8P	[M-H]-
789.549	789.544	0.0048	PA(43:6)	C46H78O8P	[M-H]-
807.595	807.591	0.0038	PA(44:4)	C47H84O8P	[M-H]-
801.546	801.544	0.0022	PA(44:7)	C47H78O8P	[M-H]-
677.458	677.455	0.0026	PA(P-36:5)	C39H66O7P	[M-H]-
750.534	750.529	0.0047	PC(30:0)	C39H77NO10P	[M+Formate]-
778.561	778.56	0.0008	PC(32:0)	C41H81NO10P	[M+Formate]-
790.561	790.56	0.0004	PS(36:0)	C42H81NO10P	[M-H]-
788.545	788.545	0.0005	PS(36:1)	C42H79NO10P	[M-H]-
804.577	804.576	0.0013	PS(37:0)	C43H83NO10P	[M-H]-
802.562	802.56	0.0014	PS(37:1)	C43H81NO10P	[M-H]-
800.545	800.545	0.0005	PS(37:2)	C43H79NO10P	[M-H]-
816.577	816.576	0.0006	PS(38:1)	C44H83NO10P	[M-H]-
814.561	814.56	0.0003	PS(38:2)	C44H81NO10P	[M-H]-
828.577	828.576	0.001	PS(39:2)	C45H83NO10P	[M-H]-
826.562	826.56	0.0012	PS(39:3)	C45H81NO10P	[M-H]-
824.546	824.545	0.0008	PS(39:4)	C45H79NO10P	[M-H]-
822.527	822.529	0.0023	PS(39:5)	C45H77NO10P	[M-H]-
838.562	838.56	0.002	PS(40:4)	C46H81NO10P	[M-H]-
882.623	882.623	0.0001	PC(40:4)	C49H89NO10P	[M+Formate]-
878.593	878.592	0.0008	PC(40:6)	C49H85NO10P	[M+Formate]-
874.561	874.56	0.0004	PC(40:8)	C49H81NO10P	[M+Formate]-
764.579	764.581	0.0018	PC(O-32:0)	C41H83NO9P	[M+Formate]-
812.581	812.581	0.0001	PC(O-36:4) or PC(P-36:3)	C45H83NO9P	[M+Formate]-
810.566	810.565	0.0004	PC(O-36:5) or PC(P-36:4)	C45H81NO9P	[M+Formate]-
840.612	840.612	0.0003	PC(O-38:4) or PC(P-38:3)	C47H87NO9P	[M+Formate]-
838.596	838.597	0.0004	PC(O-38:5) or PC(P-38:4)	C47H85NO9P	[M+Formate]-
836.578	836.581	0.0035	PC(O-38:6) or PC(P-38:5)	C47H83NO9P	[M+Formate]-
874.689	874.691	0.0014	PC(O-40:1) or PC(P-40:0)	C49H97NO9P	[M+Formate]-
898.693	898.691	0.0022	PC(O-42:3) or PC(P-42:2)	C51H97NO9P	[M+Formate]-
766.538	766.539	0.0009	PE(38:4) or PE(P-38:4(OH))	C43H77NO8P	[M-H]-
800.621	800.617	0.0031	PE(40:1)	C45H87NO8P	[M-H]-
808.587	808.586	0.001	PE(41:4)	C46H83NO8P	[M-H]-
802.542	802.539	0.0032	PE(41:7)	C46H77NO8P	[M-H]-
816.557	816.555	0.0019	PE(42:7)	C47H79NO8P	[M-H]-
814.54	814.539	0.0006	PE(42:8)	C47H77NO8P	[M-H]-
674.508	674.513	0.0049	PE(O-32:1) or PE(P-32:0)	C37H73NO7P	[M-H]-
700.524	700.529	0.0048	PE(O-34:2) or PE(P-34:1)	C39H75NO7P	[M-H]-
728.56	728.56	0.0004	PE(O-36:2) or PE(P-36:1)	C41H79NO7P	[M-H]-
726.542	726.544	0.0026	PE(O-36:3) or PE(P-36:2)	C41H77NO7P	[M-H]-
722.513	722.513	0.0003	PE(O-36:5) or PE(P-36:4)	C41H73NO7P	[M-H]-
758.609	758.607	0.0019	PE(O-38:1) or PE(P-38:0)	C43H85NO7P	[M-H]-
756.59	756.591	0.0016	PE(O-38:2) or PE(P-38:1)	C43H83NO7P	[M-H]-
752.559	752.56	0.0009	PE(O-38:4) or PE(P-38:3)	C43H79NO7P	[M-H]-
750.545	750.544	0.0003	PE(O-38:5) or PE(P-38:4)	C43H77NO7P	[M-H]-
748.528	748.529	0.0006	PE(O-38:6) or PE(P-38:5)	C43H75NO7P	[M-H]-
780.591	780.591	0	PE(O-40:4) or PE(P-40:3)	C45H83NO7P	[M-H]-
776.56	776.56	0.0001	PE(O-40:6) or PE(P-40:5)	C45H79NO7P	[M-H]-
746.514	746.513	0.0014	PE(P-38:6)	C43H73NO7P	[M-H]-
774.545	774.544	0.0008	PE(P-40:6)	C45H77NO7P	[M-H]-
749.531	749.534	0.0027	PG(34:0)	C40H78O10P	[M-H]-
747.516	747.518	0.0019	PG(34:1)	C40H76O10P	[M-H]-
777.564	777.565	0.0015	PG(36:0)	C42H82O10P	[M-H]-
775.548	775.549	0.0011	PG(36:1)	C42H80O10P	[M-H]-
783.523	783.518	0.0049	PG(37:4)	C43H76O10P	[M-H]-
847.553	847.549	0.0033	PG(42:7)	C48H80O10P	[M-H]-
845.536	845.534	0.0024	PG(42:8)	C48H78O10P	[M-H]-
869.533	869.534	0.0007	PG(44:10)	C50H78O10P	[M-H]-
873.568	873.565	0.0027	PG(44:8)	C50H82O10P	[M-H]-
749.573	749.57	0.0028	PG(O-35:0)	C41H82O9P	[M-H]-
833.669	833.664	0.0045	PG(O-41:0)	C47H94O9P	[M-H]-
703.489	703.492	0.0032	PG(P-32:1)	C38H72O9P	[M-H]-
805.487	805.487	0.0001	PI(32:2)	C41H74O13P	[M-H]-
835.534	835.534	0.0007	PI(34:1)	C43H80O13P	[M-H]-
833.519	833.519	0.0002	PI(34:2)	C43H78O13P	[M-H]-
851.565	851.566	0.0006	PI(35:0)	C44H84O13P	[M-H]-
849.549	849.55	0.001	PI(35:1)	C44H82O13P	[M-H]-
839.472	839.472	0.0001	PI(35:6)	C44H72O13P	[M-H]-
865.579	865.581	0.0026	PI(36:0)	C45H86O13P	[M-H]-
859.532	859.534	0.0027	PI(36:3)	C45H80O13P	[M-H]-
857.519	857.519	0.0009	PI(36:4)	C45H78O13P	[M-H]-
879.596	879.597	0.001	PI(37:0)	C46H88O13P	[M-H]-
877.579	877.581	0.0025	PI(37:1)	C46H86O13P	[M-H]-
875.564	875.566	0.0018	PI(37:2)	C46H84O13P	[M-H]-
871.536	871.534	0.0015	PI(37:4)	C46H80O13P	[M-H]-
887.566	887.566	0.0002	PI(38:3)	C47H84O13P	[M-H]-
885.551	885.55	0.0015	PI(38:4)	C47H82O13P	[M-H]-
883.536	883.534	0.0014	PI(38:5)	C47H80O13P	[M-H]-
881.522	881.519	0.0039	PI(38:6)	C47H78O13P	[M-H]-
915.599	915.597	0.0022	PI(40:3)	C49H88O13P	[M-H]-
913.582	913.581	0.0013	PI(40:4)	C49H86O13P	[M-H]-
909.547	909.55	0.0025	PI(40:6)	C49H82O13P	[M-H]-
907.534	907.534	0.0002	PI(40:7)	C49H80O13P	[M-H]-
929.521	929.519	0.003	PI(42:10)	C51H78O13P	[M-H]-
931.535	931.534	0.0012	PI(42:9)	C51H80O13P	[M-H]-
805.525	805.524	0.0012	PI(O-33:2) or PI(P-33:1)	C42H78O12P	[M-H]-
815.506	815.508	0.0025	PI(O-34:4) or PI(P-34:3)	C43H76O12P	[M-H]-
832.61	832.607	0.0028	PS(39:0)	C45H87NO10P	[M-H]-
830.593	830.592	0.0015	PS(39:1)	C45H85NO10P	[M-H]-
844.605	844.607	0.0021	PS(40:1)	C46H87NO10P	[M-H]-
842.591	842.592	0.0002	PS(40:2)	C46H85NO10P	[M-H]-
840.577	840.576	0.0015	PS(40:3)	C46H83NO10P	[M-H]-
856.61	856.607	0.0029	PS(41:2)	C47H87NO10P	[M-H]-
854.593	854.592	0.0011	PS(41:3)	C47H85NO10P	[M-H]-
852.574	852.576	0.0016	PS(41:4)	C47H83NO10P	[M-H]-
850.562	850.56	0.0015	PS(41:5)	C47H81NO10P	[M-H]-
848.545	848.545	0.0005	PS(41:6)	C47H79NO10P	[M-H]-
870.622	870.623	0.001	PS(42:2)	C48H89NO10P	[M-H]-
868.609	868.607	0.0012	PS(42:3)	C48H87NO10P	[M-H]-
864.576	864.576	0.0002	PS(42:5)	C48H83NO10P	[M-H]-
876.577	876.576	0.0008	PS(43:6)	C49H83NO10P	[M-H]-
882.525	882.529	0.0041	PS(44:10)	C50H77NO10P	[M-H]-
892.606	892.607	0.001	PS(44:5)	C50H87NO10P	[M-H]-
678.472	678.471	0	PS(O-29:0)	C35H69NO9P	[M-H]-
796.547	796.55	0.0024	PS(O-38:4) or PS(P-38:3)	C44H79NO9P	[M-H]-
794.534	794.534	0.0001	PS(O-38:5) or PS(P-38:4)	C44H77NO9P	[M-H]-
824.582	824.581	0.0011	PS(O-40:4) or PS(P-40:3)	C46H83NO9P	[M-H]-
719.533	719.534	0.0013	SM(d32:1)	C38H76N2O8P	[M+Formate]-
733.551	733.55	0.0013	SM(d33:1)	C39H78N2O8P	[M+Formate]-
747.567	747.566	0.001	SM(d34:1)	C40H80N2O8P	[M+Formate]-
745.551	745.55	0.0006	SM(d34:2)	C40H78N2O8P	[M+Formate]-
775.598	775.597	0.0007	SM(d36:1)	C42H84N2O8P	[M+Formate]-
773.582	773.581	0.0008	SM(d36:2)	C42H82N2O8P	[M+Formate]-
817.642	817.644	0.0016	SM(d39:1)	C45H90N2O8P	[M+Formate]-
831.661	831.66	0.0013	SM(d40:1)	C46H92N2O8P	[M+Formate]-
829.645	829.644	0.001	SM(d40:2)	C46H90N2O8P	[M+Formate]-
845.674	845.675	0.0016	SM(d41:1)	C47H94N2O8P	[M+Formate]-
843.66	843.66	0.0006	SM(d41:2)	C47H92N2O8P	[M+Formate]-
859.688	859.691	0.0028	SM(d42:1)	C48H96N2O8P	[M+Formate]-
857.677	857.675	0.0015	SM(d42:2)	C48H94N2O8P	[M+Formate]-
855.661	855.66	0.0012	SM(d42:3)	C48H92N2O8P	[M+Formate]-
400.343	400.342	0.0005	CAR(16:0)	C23H46NO4	[M+H]+
692.634	692.634	0.0001	CE(20:3)	C47H82NO2	[M+NH4]+
698.666	698.666	0.0001	DG(40:0)	C43H88NO5	[M+NH4]+
732.556	732.556	0	DG(44:11)	C47H74NO5	[M+NH4]+
730.54	730.54	0.0006	DG(44:12)	C47H72NO5	[M+NH4]+
958.647	958.646	0.0009	DGDG(36:4)	C51H92NO15	[M+NH4]+
1004.8	1004.8	0	LacCer(d44:0)	C56H110NO13	[M+H]+
518.323	518.324	0.0008	LPC(18:3)	C26H49NO7P	[M+H]+
546.355	546.355	0.0006	LPC(20:3)	C28H53NO7P	[M+H]+
544.339	544.34	0.0007	LPC(20:4)	C28H51NO7P	[M+H]+
542.323	542.324	0.0008	LPC(20:5)	C28H49NO7P	[M+H]+
578.418	578.418	0.0002	LPC(22:1)	C30H61NO7P	[M+H]+
572.37	572.371	0.0009	LPC(22:4)	C30H55NO7P	[M+H]+
606.449	606.449	0.0002	LPC(24:1)	C32H65NO7P	[M+H]+
508.377	508.376	0.0009	LPC(P-18:0)	C26H55NO6P	[M+H]+
499.35	499.351	0.0005	LPE(18:0)	C23H52N2O7P	[M+NH4]+
527.382	527.382	0.0004	LPE(20:0)	C25H56N2O7P	[M+NH4]+
504.309	504.308	0	LPE(20:3)	C25H47NO7P	[M+H]+
530.323	530.324	0.0007	LPE(22:4)	C27H49NO7P	[M+H]+
718.538	718.538	0.0003	PC(31:1)	C39H77NO8P	[M+H]+
754.538	754.538	0.0001	PC(34:4)	C42H77NO8P	[M+H]+
752.522	752.523	0.0006	PC(34:5)	C42H75NO8P	[M+H]+
766.538	766.538	0.0001	PC(35:5)	C43H77NO8P	[M+H]+
780.554	780.554	0.0007	PC(36:5)	C44H79NO8P	[M+H]+
778.539	778.538	0.0004	PC(36:6)	C44H77NO8P	[M+H]+
804.554	804.554	0.0004	PC(38:7)	C46H79NO8P	[M+H]+
840.647	840.648	0.0002	PC(40:3)	C48H91NO8P	[M+H]+
836.616	836.616	0.0004	PC(40:5)	C48H87NO8P	[M+H]+
830.57	830.569	0.0001	PC(40:8)	C48H81NO8P	[M+H]+
828.554	828.554	0.0005	PC(40:9)	C48H79NO8P	[M+H]+
854.57	854.569	0.0002	PC(42:10)	C50H81NO8P	[M+H]+
852.554	852.554	0.0003	PC(42:11)	C50H79NO8P	[M+H]+
856.586	856.585	0.0009	PC(42:9)	C50H83NO8P	[M+H]+
738.544	738.543	0.001	PC(P-34:4)	C42H77NO7P	[M+H]+
814.537	814.538	0.001	PE(42:9)	C47H77NO8P	[M+H]+
750.544	750.543	0.0008	PE(O-38:6) or PE(P-38:5)	C43H77NO7P	[M+H]+
815.701	815.7	0.0007	SM(d42:1)	C47H96N2O6P	[M+H]+
829.716	829.716	0.0005	SM(d43:1)	C48H98N2O6P	[M+H]+
827.699	827.7	0.0009	SM(d43:2)	C48H96N2O6P	[M+H]+
804.708	804.707	0.0002	TG(47:3)	C50H94NO6	[M+NH4]+
832.739	832.739	0	TG(49:3)	C52H98NO6	[M+NH4]+
842.723	842.723	0.0001	TG(50:5)	C53H96NO6	[M+NH4]+
866.724	866.723	0.0009	TG(52:7)	C55H96NO6	[M+NH4]+
892.833	892.833	0.0001	TG(53:1)	C56H110NO6	[M+NH4]+
904.832	904.833	0.0003	TG(54:2)	C57H110NO6	[M+NH4]+
894.755	894.755	0	TG(54:7)	C57H100NO6	[M+NH4]+
892.739	892.739	0.0006	TG(54:8)	C57H98NO6	[M+NH4]+
918.849	918.848	0.0009	TG(55:2)	C58H112NO6	[M+NH4]+
912.801	912.801	0.0007	TG(55:5)	C58H106NO6	[M+NH4]+
942.849	942.848	0.0009	TG(57:4)	C60H112NO6	[M+NH4]+
936.802	936.801	0.0006	TG(57:7)	C60H106NO6	[M+NH4]+
946.786	946.786	0	TG(58:9)	C61H104NO6	[M+NH4]+
964.833	964.833	0.0002	TG(59:7)	C62H110NO6	[M+NH4]+
980.863	980.864	0.0007	TG(60:6)	C63H114NO6	[M+NH4]+
974.817	974.817	0.0002	TG(60:9)	C63H108NO6	[M+NH4]+
986.818	986.817	0.0005	TG(61:10)	C64H108NO6	[M+NH4]+

## Sheet: Table.S1.2
No.	Compound Name	PubChem CID	Canonical SMILES
1	Quinic acid	6508	C1C(C(C(CC1(C(=O)O)O)O)O)O
2	Neochlorogenic acid	5280633	C1C(C(C(CC1(C(=O)O)O)OC(=O)C=CC2=CC(=C(C=C2)O)O)O)O
3	Chlorogenic acid	1794427	C1C(C(C(CC1(C(=O)O)O)OC(=O)C=CC2=CC(=C(C=C2)O)O)O)O
4	4-hydroxybenzoic acid	135	C1=CC(=CC=C1C(=O)O)O
5	Gallic acid	370	C1=C(C=C(C(=C1O)O)O)C(=O)O
6	Quercetin 3'-glucuronide	11655911	C1=CC(=C(C=C1C2=C(C(=O)C3=C(C=C(C=C3O2)O)O)O)OC4C(C(C(C(O4)C(=O)O)O)O)O)O
7	Astragalin	5282102	C1=CC(=CC=C1C2=C(C(=O)C3=C(C=C(C=C3O2)O)O)OC4C(C(C(C(O4)CO)O)O)O)O
8	Kaempferol	5280863	C1=CC(=CC=C1C2=C(C(=O)C3=C(C=C(C=C3O2)O)O)O)O
9	Quadranoside IV	10372074	CC1CCC2(CCC3(C(=CCC4C3(CCC5C4(CC(C(C5(C)CO)O)O)C)C)C2C1C)C)C(=O)OC6C(C(C(C(O6)CO)O)O)O
10	kaempferol-3-O-glucuronide	5318759	C1=CC(=CC=C1C2=C(C(=O)C3=C(C=C(C=C3O2)O)O)OC4C(C(C(C(O4)C(=O)O)O)O)O)O
11	kaempferol-3-O-rhamnoside	22838616	CC1C(C(C(C(O1)OC2=C(OC3=CC(=CC(=C3C2=O)O)O)C4=CC=C(C=C4)O)O)O)O
12	Quercetin	5280343	C1=CC(=C(C=C1C2=C(C(=O)C3=C(C=C(C=C3O2)O)O)O)O)O
13	Asiatic acid	119034	CC1CCC2(CCC3(C(=CCC4C3(CCC5C4(CC(C(C5(C)CO)O)O)C)C)C2C1C)C)C(=O)O
